# Supplementary material for: Evaluation of the Clinical Utility of Genomic Profiling to Inform Selection of Clinical Trial Therapy in Salivary Gland Cancer
Source: Cancers (Basel). 2022 Feb 23;14(5):1133. doi: 10.3390/cancers14051133 (PMC8909363; doi:10.3390/cancers14051133)
Supplement: Supplementary file 1 [file cancers-14-01133-s001.zip]

Archive with 1 entries (1 files):
- cancers-1574535-supplementary.xlsx
