# Supplementary material for: Evaluation of the Clinical Utility of Genomic Profiling to Inform Selection of Clinical Trial Therapy in Salivary Gland Cancer
Source: Cancers (Basel). 2022 Feb 23;14(5):1133. doi: 10.3390/cancers14051133 (PMC8909363; doi:10.3390/cancers14051133)
Supplement: Supplementary file 1 [file cancers-14-01133-s001.zip › cancers-1574535-supplementary.xlsx]

## Sheet: Supp Table- 1 - Panel Coverage
Chromosome	Start position	End position	Gene/region covered
chr1	115252190	115252201	NRAS_4_3
chr1	115252202	115252204	NRAS_codon_146
chr1	115252205	115252288	NRAS_4_2
chr1	115252289	115252291	NRAS_codon_117
chr1	115252292	115252349	NRAS_4_1
chr1	115256420	115256527	NRAS_3_2
chr1	115256528	115256536	NRAS_codon_59_61
chr1	115256537	115256602	NRAS_3_1
chr1	115258668	115258742	NRAS_2_2
chr1	115258743	115258748	NRAS_codon_12_13
chr1	115258749	115258799	NRAS_2_1
chr1	160786647	160786724	_CONTROL_V2T4__
chr1	162688827	162688935	DDR2_4
chr1	162722885	162722987	DDR2_5
chr1	162724414	162724645	DDR2_6
chr1	162724946	162725093	DDR2_7
chr1	162725454	162725559	DDR2_8
chr1	162729586	162729769	DDR2_9
chr1	162731001	162731244	DDR2_10
chr1	162735791	162735853	DDR2_11
chr1	162737019	162737149	DDR2_12
chr1	162740092	162740302	DDR2_13
chr1	162741814	162742037	DDR2_14
chr1	162743259	162743386	DDR2_15
chr1	162745442	162745633	DDR2_16
chr1	162745926	162746160	DDR2_17
chr1	162748370	162748519	DDR2_18
chr1	162749902	162750036	DDR2_19
chr2	29432652	29432744	ALK_25
chr2	29436850	29436947	ALK_24
chr2	29443572	29443701	ALK_23
chr2	29445211	29445274	ALK_22
chr2	29446217	29446394	ALK_20
chr2	209113093	209113203	IDH1_4
chr3	41266017	41266244	CTNNB1_3
chr3	47061250	47061349	_CONTROL_V2T4__
chr3	178916614	178916964	PIK3CA_2
chr3	178917478	178917687	PIK3CA_3
chr3	178919078	178919328	PIK3CA_4
chr3	178921332	178921577	PIK3CA_5
chr3	178922291	178922376	PIK3CA_6
chr3	178927383	178927488	PIK3CA_7
chr3	178927974	178928126	PIK3CA_8
chr3	178928219	178928353	PIK3CA_9
chr3	178935998	178936081	PIK3CA_10_1
chr3	178936082	178936084	PIK3CA_codon_542
chr3	178936085	178936090	PIK3CA_10_2
chr3	178936091	178936093	PIK3CA_codon_545
chr3	178936094	178936122	PIK3CA_10_3
chr3	178936984	178937065	PIK3CA_11
chr3	178937359	178937523	PIK3CA_12
chr3	178937737	178937823	PIK3CA_13
chr3	178938774	178938945	PIK3CA_14
chr3	178941869	178941975	PIK3CA_15
chr3	178942488	178942609	PIK3CA_16
chr3	178943750	178943828	PIK3CA_17
chr3	178947060	178947230	PIK3CA_18
chr3	178947792	178947909	PIK3CA_19
chr3	178948013	178948164	PIK3CA_20
chr3	178951882	178952083	PIK3CA_21_1
chr3	178952084	178952086	PIK3CA_codon_1047
chr3	178952087	178952152	PIK3CA_21_2
chr4	1803562	1803684	FGFR3_7
chr4	1803705	1803752	FGFR3_7
chr4	1806057	1806247	FGFR3_10
chr4	1807984	1808034	FGFR3_16
chr4	46329619	46329723	_CONTROL_V2T4__
chr4	55141008	55141140	PDGFRA_12
chr4	55144063	55144173	PDGFRA_14
chr4	55152008	55152130	PDGFRA_18
chr4	55592003	55592236	KIT_9
chr4	55593511	55593793	KIT_11
chr4	55594157	55594307	KIT_13
chr4	55595481	55595671	KIT_14
chr4	55599230	55599378	KIT_17
chr5	180055882	180055999	_CONTROL_V2T4__
chr6	12059875	12059965	_CONTROL_V2T4__
chr6	152697654	152697761	_CONTROL_V2T4__
chr7	55210033	55210130	EGFR_2
chr7	55241614	55241706	EGFR_18_1
chr7	55241707	55241709	EGFR_codon_719
chr7	55241710	55241736	EGFR_18_2
chr7	55242415	55242459	EGFR_19_1
chr7	55242460	55242507	EGFR_Ex19dels
chr7	55242508	55242513	EGFR_19_2
chr7	55248986	55249003	EGFR_20_1
chr7	55249004	55249006	EGFR_codon_768
chr7	55249007	55249069	EGFR_20_2
chr7	55249070	55249072	EGFR_codon_790
chr7	55249073	55249171	EGFR_20_3
chr7	55259412	55259513	EGFR_21_1
chr7	55259514	55259516	EGFR_codon_858
chr7	55259517	55259522	EGFR_21_2
chr7	55259523	55259525	EGFR_codon_861
chr7	55259526	55259567	EGFR_21_3
chr7	55260459	55260534	EGFR_22
chr7	55266410	55266556	EGFR_23
chr7	55268009	55268106	EGFR_24
chr7	116422040	116422151	_CONTROL_V2T4__
chr7	116423358	116423509	MET_19
chr7	140453075	140453131	BRAF_15_2
chr7	140453132	140453140	BRAF_codon_599_601
chr7	140453141	140453193	BRAF_15_1
chr7	140477791	140477875	BRAF_12
chr7	140481376	140481493	BRAF_11
chr8	38297815	38297925	_CONTROL_V2T4__
chr9	80409466	80409508	GNAQ_5
chr10	43609066	43609123	RET_10
chr10	43609928	43609978	RET_11
chr10	43613821	43613928	RET_13
chr10	43615538	43615651	RET_15
chr10	43617394	43617464	RET_16
chr10	89624207	89624325	PTEN_1
chr10	89653762	89653886	PTEN_2
chr10	89685250	89685334	PTEN_3
chr10	89690783	89690866	PTEN_4
chr10	89692750	89693028	PTEN_5
chr10	89711855	89712036	PTEN_6
chr10	89717590	89717796	PTEN_7
chr10	89720631	89720713	PTEN_8
chr10	89720756	89720895	PTEN_8
chr10	89725025	89725249	PTEN_9
chr11	115207118	115207198	_CONTROL_V2T4__
chr12	6945861	6945952	_CONTROL_V2T4__
chr12	25378548	25378559	KRAS_4_3
chr12	25378560	25378562	KRAS_codon_146
chr12	25378563	25378646	KRAS_4_2
chr12	25378647	25378649	KRAS_codon_117
chr12	25378650	25378707	KRAS_4_1
chr12	25380168	25380274	KRAS_3_2
chr12	25380275	25380283	KRAS_codon_59_61
chr12	25380284	25380346	KRAS_3_1
chr12	25398208	25398279	KRAS_2_2
chr12	25398280	25398285	KRAS_codon_12_13
chr12	25398286	25398318	KRAS_2_1
chr12	117664465	117664578	_CONTROL_V2T4__
chr13	28973171	28973263	_CONTROL_V2T4__
chr14	105246471	105246553	AKT1_4
chr15	39313356	39313462	_CONTROL_V2T4__
chr15	66727374	66727522	MAP2K1_2
chr15	66774097	66774217	MAP2K1_6
chr15	90631819	90631949	IDH2_4
chr16	16170153	16170258	_CONTROL_V2T4__
chr17	7572907	7573017	TP53_12
chr17	7573907	7574053	TP53_11
chr17	7576833	7576940	TP53_9
chr17	7576999	7577175	TP53_8
chr17	7577479	7577628	TP53_7
chr17	7578157	7578309	TP53_6
chr17	7578351	7578574	TP53_5
chr17	7579292	7579610	TP53_4
chr17	7579680	7579741	TP53_3
chr17	7579819	7579932	TP53_2
chr17	37863233	37863404	ERBB2_2
chr17	37864564	37864797	ERBB2_3
chr17	37865561	37865715	ERBB2_4
chr17	37866056	37866144	ERBB2_5
chr17	37866329	37866464	ERBB2_6
chr17	37866583	37866744	ERBB2_7
chr17	37868171	37868310	ERBB2_8
chr17	37868565	37868711	ERBB2_9
chr17	37871529	37871622	ERBB2_10
chr17	37871689	37871799	ERBB2_11
chr17	37871986	37872202	ERBB2_12
chr17	37872544	37872696	ERBB2_13
chr17	37872758	37872868	ERBB2_14
chr17	37873563	37873743	ERBB2_15
chr17	37876030	37876097	ERBB2_16
chr17	37879562	37879720	ERBB2_17
chr17	37879781	37879835	ERBB2_18
chr17	37879854	37879923	ERBB2_18
chr17	37880155	37880308	ERBB2_19
chr17	37880969	37881174	ERBB2_20
chr17	37881292	37881467	ERBB2_21
chr17	37881570	37881665	ERBB2_22
chr17	37881950	37882116	ERBB2_23
chr17	37882805	37882922	ERBB2_24
chr17	37883058	37883266	ERBB2_25
chr17	37883538	37883810	ERBB2_26
chr17	37883932	37884307	ERBB2_27
chr19	1206903	1207212	STK11_1
chr19	1218406	1218509	STK11_2
chr19	1219313	1219422	STK11_3
chr19	1220362	1220479	STK11_4
chr19	1221202	1221349	STK11_6
chr19	1221938	1221976	STK11_7
chr19	1222974	1223144	STK11_8
chr19	1226443	1226518	STK11_9
chr19	1226618	1226656	STK11_9
chr19	3118922	3119009	GNA11_5
chr20	51296107	51296215	_CONTROL_V2T4__
chr22	41558695	41558797	_CONTROL_V2T4__
chrX	11315016	11315085	_CONTROL_V2T4__
chrX	66765690	66765871	AR_1
chrX	66766161	66766310	AR_1
chrX	66931420	66931531	AR_4
chrX	66943528	66943666	AR_8

## Sheet: Supp Table 2 - Variants
List of variants detect using 350+ gene panel in Adenoid cystic patients, in which no varaint was detected using 24 gene panel.
Patient	Gene	Variant	Label for Cbioportal
ACC1	MYB-NFIB	fusion	fusion
ACC1	TERT	-124C>T	promoter
ACC1	ACVR1B	W518*	trunc
ACC2	NOTCH1	S2467fs*10	trunc
ACC2	EP300	T132fs*10	trunc
ACC3	NOTCH1	N1809fs*4	trunc
ACC4	NOTCH1	A465T	missense
ACC5	MYB-NFIB	fusion	fusion
ACC5	BCOR	E130fs*31	trunc
ACC5	SF3B1	R625H	missense
ACC6	MYB-NFIB	fusion	fusion
ACC6	SF3B1	G740E	missense
ACC7	BCOR	W1236*	trunc
ACC7	RUNX1	R232L	missense
ACC8	CDKN2A	HOMDEL	CNA
ACC8	MTAP	HOMDEL	CNA
ACC8	CDKN2B	HOMDEL	CNA
ACC8	TERT	-124C>T	promoter
ACC8	PIK3R1	D337fs*10	trunc
ACC8	EP300	D1399N	missense
ACC9	TERT	-124C>T	promoter
ACC10
ACC11	SGK1	M1T	missense
ACC12	MYB-NFIB	fusion	fusion
ACC12	PIK3R1	L424fs*21	trunc
ACC12	MLL2	P469fs*4	trunc
ACC12	SF3B1	R625C	missense
ACC12	GNAS	R201C	missense
ACC13	EP300	splice	splice
ACC13	EP300	R1974fs*99	trunc
ACC13	TERT	-124C>T	promoter
ACC13	SMARCB1	R377H	missense
ACC13	BCOR	G421fs*24	trunc
ACC13	PTEN	R130*	trunc
ACC14	ATM	R337C	missense
ACC15
ACC16	ERBB2	R217H	missense
ACC17
ACC18	BCOR	Q539fs*31	trunc
ACC18	CEBPA	P43fs*65	trunc
ACC19	EP300	L2071fs*11	trunc
ACC19	SPEN	R807fs*3	trunc
ACC19	ARID1A	R1722*	trunc
ACC19	PIK3R1	V663fs*1	trunc
ACC19	SPEN	I224fs*24	trunc
ACC20	MYB-NFIB	fusion	fusion
ACC20	TERT	-124C>T	promoter
ACC21	EP300	R1599fs*26	trunc
ACC21	INPP4B	G667*	trunc
ACC21	MYB-NFIB	fusion	fusion
ACC21	RBM10	Q563*	trunc
ACC21	TERT	-146C>T	promoter
ACC22	CDK6	amp	cna
ACC22	MET	AMP	cna
ACC23	BCOR	N517fs*39	trunc
ACC23	CREBBP	W1472*	trunc
ACC23	EP300	R86*	trunc
ACC23	KDM6A	E1316fs*16	trunc
ACC23	KMT2C	R4584W	missense
ACC24	ARID1A	E2036FS*6	trunc
ACC24	MLL2	P2156fs*3	trunc
ACC24	NOTCH1	T2466fs*11	trunc
ACC24	TBX3	P669fs*23	trunc
ACC24	NOTCH1	Q2405*	trunc
ACC24	KDM6A	E1316fs*16	trunc
ACC25	ARID1A	S715fs*101	trunc
ACC26
ACC27	MYB-NFIB	fusion	fusion
ACC27	TERT	-124C>T	promoter
ACC27	KDM6A	E1316fs*16	trunc
ACC28
ACC29	BARD1	Y404*	trunc
ACC30	SETD2	Y419fs*66	trunc
ACC31	ARID1A	E2036FS*6	trunc
ACC31	BCOR	W1236*	trunc
ACC31	PIK3R1	L424fs*21	trunc
ACC32	FBXW7	homdel	CNA
ACC32	RAD51B	homdel	cna
